# Supplementary material for: ‘Superfoods’: Reliability of the Information for Consumers Available on the Web
Source: Foods. 2023 Jan 26;12(3):546. doi: 10.3390/foods12030546 (PMC9914617; doi:10.3390/foods12030546)
Supplement: Supplementary file 1 [file foods-12-00546-s001.zip]

Archive with 1 entries (1 files):
- foods-2144219-supplementary.docx
